# Supplementary material for: Optimized sequencing depth and de novo assembler for deeply reconstructing the transcriptome of the tea plant, an economically important plant species
Source: BMC Bioinformatics. 2019 Nov 6;20:553. doi: 10.1186/s12859-019-3166-x (PMC6836513; doi:10.1186/s12859-019-3166-x)
Supplement: Supplementary file 1 — Additional file 1: Figure S1. Venn diagram shows the transcripts intersected in different assemblers. Figure S2. Transcripts mapped to coding sequences and genome sequences with different coverage and identity thresholds. Figure S3. Assembly quality of transcripts at different expression levels. Figure S4. Completeness of the assembled transcripts at different expression levels. Figure S5. Comparison of the assembly performances between two replications of datasets randomly selected from eight representative tissues of tea plant. Figure S6. Statistic of the transcriptome assemblies using Bridger with different amount of sequencing data from replicate 2. Table S1. Summary of transcriptome assemblies of tea plant in previous studies. Table S2. Summary of the data used in this study. Table S3. Coverage of transcripts mapped to the reference genome. Table S4. Statistic of the Bridger assembly using different k-mer values. (a) Assembly characteristics; (b) completeness assessment using BUSCO; (c) length distribution. Table S5. Statistics of assembly. (a) Apical bud; (b) flower; (c) fruit; (d) second young leaf; (e) mature leaf in summer; (f) first young leaf; (g) root; (h) stem. Table S6. Length distribution of assembly. (a) Apical bud; (b) flower; (c) fruit, (d) second young leaf; (e) mature leaf in summer; (f) first young leaf; (g) root; (h) stem. Table S7. BUSCO evaluation of assembly. (a) Apical bud; (b) flower; (c) fruit; (d) second young leaf; (e) mature leaf in summer; (f) first young leaf; (g) root; (h) stem. Table S8. Statistic of assembly. (a) Apical bud and first young leaf; (b) apical bud and root. Table S9. Statistic of pooled assembly. (a) Assembly characteristics; (b) length distribution; (c) BUSCO evaluation. Table S10. Runtime (hours) performance for each assembler with different amount of input data. (a) 0.5 Gb; (b) 1 Gb; (c) 3 Gb. Table S11. Completeness of transcriptomes generated in tea plant using PacBio technology. [file 12859_2019_3166_MOESM1_ESM.zip]

Archive with 2 entries (2 files):
- Supplementary Materials1.xlsx
- Supplementary Materials2.docx
