# Supplementary material for: Optimized sequencing depth and de novo assembler for deeply reconstructing the transcriptome of the tea plant, an economically important plant species
Source: BMC Bioinformatics. 2019 Nov 6;20:553. doi: 10.1186/s12859-019-3166-x (PMC6836513; doi:10.1186/s12859-019-3166-x)
Supplement: Supplementary file 1 — Additional file 1: Figure S1. Venn diagram shows the transcripts intersected in different assemblers. Figure S2. Transcripts mapped to coding sequences and genome sequences with different coverage and identity thresholds. Figure S3. Assembly quality of transcripts at different expression levels. Figure S4. Completeness of the assembled transcripts at different expression levels. Figure S5. Comparison of the assembly performances between two replications of datasets randomly selected from eight representative tissues of tea plant. Figure S6. Statistic of the transcriptome assemblies using Bridger with different amount of sequencing data from replicate 2. Table S1. Summary of transcriptome assemblies of tea plant in previous studies. Table S2. Summary of the data used in this study. Table S3. Coverage of transcripts mapped to the reference genome. Table S4. Statistic of the Bridger assembly using different k-mer values. (a) Assembly characteristics; (b) completeness assessment using BUSCO; (c) length distribution. Table S5. Statistics of assembly. (a) Apical bud; (b) flower; (c) fruit; (d) second young leaf; (e) mature leaf in summer; (f) first young leaf; (g) root; (h) stem. Table S6. Length distribution of assembly. (a) Apical bud; (b) flower; (c) fruit, (d) second young leaf; (e) mature leaf in summer; (f) first young leaf; (g) root; (h) stem. Table S7. BUSCO evaluation of assembly. (a) Apical bud; (b) flower; (c) fruit; (d) second young leaf; (e) mature leaf in summer; (f) first young leaf; (g) root; (h) stem. Table S8. Statistic of assembly. (a) Apical bud and first young leaf; (b) apical bud and root. Table S9. Statistic of pooled assembly. (a) Assembly characteristics; (b) length distribution; (c) BUSCO evaluation. Table S10. Runtime (hours) performance for each assembler with different amount of input data. (a) 0.5 Gb; (b) 1 Gb; (c) 3 Gb. Table S11. Completeness of transcriptomes generated in tea plant using PacBio technology. [file 12859_2019_3166_MOESM1_ESM.zip › Supplementary Materials1.xlsx]

## Sheet: Sheet1
Table S1. Summary of transcriptome assembly of tea plant (as of Aug 23 of 2019).
Total Sequencing Data（Gb）	Assembler	No. of Transcripts/Unigenes	N50 Length (bp)	Average Length (bp)	Reference
84.4	Trinity	268889	894	615	Global Transcriptional Analysis Reveals the Complex Relationship between Tea Quality, Leaf Senescence and the Responses to Cold-Drought Combined Stress in Camellia sinensis
68	Trinity	470873	1875	1057	Transcriptome sequencing dissection of the mechanisms underlying differential cold sensitivity in young and mature leaves of the tea plant (Camellia sinensis)
66	Trinity	219000	771	NA	Effect of fuoride treatment on gene expression in tea plant (Camellia sinensis)
57.3	Trinity	286121	NA	708	Leaf transcriptome analysis of a subtropical evergreen broadleaf plant, wild oil-tea camellia (Camellia oleifera), revealing candidate genes for cold acclimation
55.3	Trinity	331260/331355	681/659	528/510	Transcriptome and metabolite analysis identifies nitrogen utilization genes in tea plant (Camellia sinensis)
48.55	Trinity	179951	1648	987	Biochemical and transcriptomic analyses reveal different metabolite biosynthesis profiles among three color and developmental stages in ‘Anji Baicha’(Camellia sinensis)
47.78	Trinity	335186/352038	404/405	306/306	Involvement of Salicylic Acid in Anthracnose Infection in Tea Plants Revealed by Transcriptome Profiling
47.5	Trinity	102845	1153	724	Transcriptomic and Phytochemical Analyses Reveal Root-Mediated Resource-Based Defense Response to Leaf Herbivory by Ectropis oblique in Tea Plant (Camellia sinensis)
43.7	Trinity	347827	1340	791	Global transcriptome and gene regulation network for secondary metabolite biosynthesis of tea plant (Camellia sinensis)
43.6	Trinity	91105	1139	877.04	Transcriptomic analysis of the effects of three different light treatments on the biosynthesis of characteristic compounds in the tea plant by RNA-Seq
42.53	Trinity	45432	1574	NA	Gene expression profile indicates involvement of NO in Camellia sinensis pollen tube growth at low temperature
40.2	Trinity	374574	2475	1634.57	Comparative transcriptome analysis to elucidate the enhanced thermotolerance of tea plants (Camellia sinensis) treated with exogenous calcium
40	Trinity	110644	530	748	Transcriptome analysis of the tea oil camellia (Camellia oleifera) reveals candidate drought stress genes
37.82	Trinity	59674	1123	760	Transcriptomic Analysis of Tea Plant Responding to Drought Stress and Recovery
37.4	Trinity	63762	1354	1018	Transcriptome analysis reveals self-incompatibility in the tea plant (Camellia sinensis) might be under gametophytic control
34.362	Trinity	112233	1081	759	Gene expression analysis of bud and leaf color in tea
32.5	Trinity	127253	1510	914	Molecular Link between Leaf Coloration and Gene Expression of Flavonoid and Carotenoid Biosynthesis in Camellia sinensis Cultivar ‘Huangjinya’
26	Trinity	232428	1255	802	Transcriptome Analysis Identifies Candidate Genes Related to Triacylglycerol and Pigment Biosynthesis and Photoperiodic Flowering in the Ornamental and Oil-Producing Plant, Camellia reticulata (Theaceae)
23.6	Trinity	152511/143874	581/521	809	Differential transcriptome analysis of leaves of tea plant (Camellia sinensis) provides comprehensive insights into the defense responses to Ectropis oblique attack using RNA-Seq
19.37	Trinity	278085	995	685	De novo transcriptome assembly of the wild relative of tea tree (Camellia taliensis) and comparative analysis with tea transcriptome identified putative genes associated with tea quality and stress response
17.94	Trinity	146342	648	NA	De novo assembly and transcriptome characterization: novel insights into catechins biosynthesis in Camellia sinensis
16.1	Trinity	88788	1021	641	De novo Sequencing of the Leaf Transcriptome Reveals Complex Light-Responsive Regulatory Networks in Camellia sinensis cv.Baijiguan
15.85	Trinity	108929	1046	700	Expression of Key Structural Genes of the Phenylpropanoid Pathway Associated with Catechin Epimerization in Tea Cultivars
14.91	Trinity	109909	992	793	Transcriptome Analysis Reveals Key Flavonoid 3’-Hydroxylase and Flavonoid 3’,5’-Hydroxylase Genes in Affecting the Ratio of Dihydroxylated to Trihydroxylated Catechins in Camellia sinensis
13.88	Trinity	218421	1566	1073	Integrated RNA-Seq and sRNA-Seq Analysis Identifies Chilling and Freezing Responsive Key Molecular Players and Pathways in Tea Plant (Camellia sinensis)
13.799	Trinity	369055	1696	962	Functional natural allelic variants of flavonoid 3’,5’-hydroxylase gene governing catechin traits in tea plant and its relatives
12	Trinity	213316	1960/1196	NA	Genome-wide transcriptome profiling provides insights into floral bud development of summer-flowering Camellia azalea
11.81	Trinity	157823	508	318	Transcriptomic and phytochemical analysis of the biosynthesis of characteristic constituents in tea (Camellia sinensis) compared with oil tea (Camellia oleifera) biosynthesis in Camellia sinensis
11.6	SOAPdenovo	67848	1731	1087.58	Transcriptome Analysis Reveals Candidate Genes involved in Blister Blight defense in Tea (Camellia sinensis (L) Kuntze)
10.7	Trinity	156877	2349	NA	CYP74B24 is the 13-hydroperoxide lyase involved in biosynthesis of green leaf volatiles in tea (Camellia sinensis)
8.59	Trinity	59931	1292	732	Transcriptome Analysis of Indole-3-Butyric Acid-Induced Adventitious Root Formation in Nodal Cuttings of Camellia sinensis (L.)
6.55	Trinity	34685	1475	906.38	Transcriptome analysis reveals the accumulation mechanism of anthocyanins in ‘Zijuan’ tea (Camellia sinensis var. asssamica (Masters) kitamura) leaves
3.5	Trinity	625574	382	290	Transcriptional responses and flavor volatiles biosynthesis in methyl jasmonate-treated tea leaves
2.42	Trinity and SOAPdenovo	103196/83493	976/346	NA	De novo assembly and characterization of Camelina sativa transcriptome by paired-end sequencing
1.88	SOAPdenovo	191376	225	208	Deep sequencing of the Camellia sinensis transcriptome revealed candidate genes for major metabolic pathways of tea-specific compounds
